# Supplementary material for: Individually Modified Microneedle Array for Minimal Invasive Multi-Electrolyte Monitoring
Source: Biosensors (Basel). 2025 May 12;15(5):310. doi: 10.3390/bios15050310 (PMC12110280; doi:10.3390/bios15050310)
Supplement: Supplementary file 1 [file biosensors-15-00310-s001.zip]

Archive with 1 entries (1 files):
- biosensors-3617047-supplementary.pdf
